# Supplementary material for: Optimal extraction, purification and antioxidant activity of total flavonoids from endophytic fungi of Conyza blinii H. Lév
Source: PeerJ. 2021 Apr 9;9:e11223. doi: 10.7717/peerj.11223 (PMC8040863; doi:10.7717/peerj.11223)
Supplement: File S1 — The single factor is showing the absorbance and absorbance rate of the sample in related experiments. These data are used to compare the changes in the purity and activity of total flavonoids before and after extraction. The anti-oxidation is showing the clearance of the sample to DPPH ABTS Hydroxyl and Superoxide. [file peerj-09-11223-s001.xlsx]

## Sheet: Anti-oxidation
	DPPH radical scavenging rate											ABTS radical scavenging rate(%)
	concentration （mg/mL）	L9F			L9F-M			Vc				concentration （mg/mL）	L9F			L9F-M			Vc
	0	0	0	0	0	0	0	0	0	0		0	0	0	0	0	0	0	0	0	0
	0.01	0.173366	0.163807	0.182457	0.169675	0.151973	0.199118	0.188978	0.19235	0.179891		0.01	0.11372	0.144199	0.135139	0.156246	0.0972644	0.187658	0.0311002	0.0277778	0.0369914
	0.02	0.415886	0.404797	0.4191	0.378742	0.366242	0.396347	0.374864	0.337325	0.327859		0.02	0.185881	0.253655	0.134726	0.221943	0.221056	0.237425	0.0786409	0.0520153	0.0741197
	0.03	0.601644	0.604643	0.59038	0.574831	0.539468	0.592947	0.603168	0.564262	0.580351		0.03	0.275833	0.315493	0.32788	0.313946	0.321359	0.331121	0.206467	0.193355	0.15783
	0.04	0.749139	0.753132	0.712622	0.727897	0.71316	0.770081	0.715502	0.744231	0.709075		0.04	0.397381	0.483568	0.381771	0.414805	0.394722	0.405707	0.213591	0.220316	0.193314
	0.05	0.873421	0.790714	0.855463	0.86043	0.846333	0.822694	0.932252	0.936639	0.939211		0.05	0.448335	0.457948	0.456833	0.401058	0.459657	0.450166	0.269352	0.261029	0.336895
	0.06	0.923472	0.909695	0.916964	0.929754	0.948564	0.959581	0.945704	0.939487	0.938404		0.06	0.510675	0.552381	0.500137	0.575017	0.549599	0.564964	0.458967	0.45098	0.500069
	0.07	0.941123	0.945556	0.932647	0.966838	0.967305	0.966508	0.946084	0.940824	0.941573		0.07	0.596214	0.616097	0.6449	0.629213	0.610804	0.656669	0.525414	0.54793	0.52884
	0.08	0.94469	0.931069	0.95067	0.967414	0.964327	0.968512	0.944565	0.938615	0.935408		0.08	0.594791	0.681422	0.637888	0.683807	0.7147	0.669277	0.510481	0.635893	0.579531
	0.09	0.94469	0.925726	0.958979	0.961301	0.956738	0.959123	0.944728	0.938557	0.939556		0.09	0.69314	0.712676	0.721474	0.71236	0.704891	0.742402	0.646253	0.677288	0.642691
	0.1	0.943843	0.958855	0.957282	0.968164	0.960241	0.964848	0.94424	0.941173	0.940075		0.1	0.742101	0.779477	0.70044	0.791937	0.724233	0.743862	0.681326	0.780365	0.690643
	Hydroxyl radical scavenging rate											Superoxide radical scavenging rate(%)
	concentration （mg/mL）	L9F			L9F-M			Vc				concentration （mg/mL）	L9F			L9F-M			Vc
	0	0	0	0	0	0	0	0	0	0		0	0	0	0	0	0	0	0	0	0
	0.1	0.268442	0.213473	0.222588	0.395895	0.474288	0.442108	0.308316	0.330263	0.338892		0.01	0.0384327	0.0926904	0.0834302	0.0612949	0.0873016	0.00500835	0.0544605	0.0687448	0.0738688
	0.2	0.246883	0.229377	0.245887	0.531596	0.573607	0.526484	0.760649	0.796991	0.774025		0.02	0.0479161	0.119911	0.120149	0.120036	0.150533	0.115834	0.0820971	0.0850126	0.066109
	0.3	0.196623	0.198345	0.212321	0.664866	0.635997	0.642667	0.910345	0.916461	0.857264		0.03	0.170826	0.171301	0.133512	0.21798	0.208041	0.203159	0.130868	0.150294	0.152676
	0.4	0.201818	0.207913	0.212979	0.689846	0.654651	0.678866	0.909128	0.907251	0.909836		0.04	0.189793	0.234542	0.166977	0.220534	0.176685	0.245666	0.205141	0.245592	0.271289
	0.5	0.234935	0.180372	0.193366	0.715771	0.684144	0.710274	0.933604	0.933454	0.901357		0.05	0.22598	0.150886	0.188125	0.24735	0.256831	0.273019	0.271185	0.277603	0.288925
	0.6	0.172597	0.0831394	0.180334	0.68674	0.724225	0.701491	0.928195	0.936957	0.926512		0.06	0.151734	0.197348	0.208692	0.240838	0.258912	0.290869	0.285409	0.285474	0.294064
	0.7	0.097013	0.167442	0.151639	0.698623	0.729014	0.720788	0.938337	0.937476	0.923968		0.07	0.0909658	0.15335	0.0990007	0.296131	0.295602	0.274689	0.28795	0.286209	0.297491
	0.8	0.0403896	0.141971	0.0265894	0.71145	0.730905	0.723316	0.938201	0.942275	0.934568		0.08	0.0116047	0.0227619	0.0511271	0.29562	0.274785	0.292796	0.309592	0.278128	0.287715
	0.9	0.0866234	0.0411171	0.0810846	0.720092	0.735568	0.704818	0.939283	0.941627	0.935981		0.09	0.0249563	0.0282764	0.0275389	0.312731	0.269581	0.277257	0.308474	0.316436	0.313413
	1	0.0555844	0.0186191	0.0454127	0.7101	0.759264	0.744477	0.939554	0.943183	0.928491		0.1	-0.0170951	0.011029	0.0104578	0.275955	0.271923	0.295621	0.305121	0.327876	0.301219

## Sheet: Single factor
Changes of Time (pH 4.5, 30℃)								Change of pH (2h, 30℃)								Change of Eluent concentration (the best time, pH and temperature)
Absorption time （h）	Absorbance of Total flavonoid			Adsorption rate of Total flavonoid				pH	Absorbance of Total flavonoid			Adsorption rate of Total flavonoid				Preparation	Absorbance of Total flavonoid			Elution rate of Total flavonoid			Purity of Total flavonoid
0	0.0216	0.0212	0.021	0	0	0		2.5	0.0067	0.0071	0.0081	0.285106	0.292181	0.331967		L9F	0.5513	0.5312	0.5137	——			0.0049
1	0.0066	0.0077	0.0065	0.609756	0.557851	0.604167		3.5	0.0088	0.009	0.0091	0.297297	-0.00512821	0.335793		20%Ethanol	0.0907	0.0812	0.085	0.165821	0.149009	0.155734	0.0197
2	0.0072	0.0074	0.0081	0.585366	0.570248	0.5375		4.5	0.0037	0.0049	0.0043	0.132616	0.189922	-0.0820896		40%Ethanol	0.339	0.3029	0.3077	0.605238	0.541352	0.549847	0.0355
3	0.0072	0.008	0.0062	0.585366	0.545455	0.616667		5.5	-	-	-	-	-	-		60%Ethanol	0.4774	0.4513	0.4446	0.850165	0.803976	0.792119	0.0713
4	0.0068	0.0084	0.0064	0.601626	0.528926	0.608333		6.5	-	-	-	-	-	-		80%Ethanol	0.5316	0.4999	0.4935	0.946083	0.889983	0.878657	0.0361
5	0.007	0.0084	0.0066	0.593496	0.528926	0.6										L9F-M	——			0.3168			0.141
Change of Temperature (2h, pH 4.5)
T （℃）	Absorbance of Total flavonoid			Adsorption rate of Total flavonoid
20	0.0119	0.0103	0.0111	0.340974	0.366548	0.3538
25	0.0136	0.0153	0.0153	0.385269	0.428571	0.456716
30	0.0386	0.0149	0.0185	1.20249	0.495017	0.530086
35	0.0141	0.0146	0.0119	0.443396	0.431953	0.377778
40	0.0023	0.0018	0.0027	0.1206	0.0983607	0.142857
